# Supplementary material for: Baculovirus Vectors Induce the Production of Interferons in Swine: Their Potential in the Development of Antiviral Strategies
Source: Vet Sci. 2021 Nov 17;8(11):278. doi: 10.3390/vetsci8110278 (PMC8617851; doi:10.3390/vetsci8110278)
Supplement: Supplementary file 1 [file vetsci-08-00278-s001.zip]

Archive with 1 entries (1 files):
- vetsci-1366577-supplementary.pdf
